# Supplementary material for: Non-invasive imaging in acute and chronic pulmonary embolism
Source: BJR Open. 2025 Apr 10;7(1):tzaf005. doi: 10.1093/bjro/tzaf005 (PMC12254125; doi:10.1093/bjro/tzaf005)
Supplement: tzaf005_Supplementary_Data [file tzaf005_supplementary_data.zip]

Archive with 9 entries (8 files):
- Supplementary_Data/Supplementary_Data/
- Supplementary_Data/Supplementary_Data/Supplementary fig A.png
- Supplementary_Data/Supplementary_Data/Supplementary fig B.png
- Supplementary_Data/Supplementary_Data/Supplementary fig C.png
- Supplementary_Data/Supplementary_Data/Supplementary fig D.png
- Supplementary_Data/Supplementary_Data/Supplementary fig E.png
- Supplementary_Data/Supplementary_Data/Supplementary fig F.png
- Supplementary_Data/Supplementary_Data/Supplementary fig G.png
- Supplementary_Data/Supplementary_Data/Supplementary figures captions.docx
